# Supplementary material for: Delineating the psychiatric and behavioral phenotype of recurrent 2q13 deletions and duplications
Source: Am J Med Genet B Neuropsychiatr Genet. 2018 Mar 31;177(4):397–405. doi: 10.1002/ajmg.b.32627 (PMC6001478; doi:10.1002/ajmg.b.32627)
Supplement: Supplementary file 1 — Supporting Information Table I [file AJMG-177-397-s001.xlsx]

## Sheet: Genetic
ID	Age	Sex	Type	Coordinates, bp (hg19)	Size (Mb)	Inheritance	Other CNVs
Participant 1	4	Female	Deletion	chr2:111395818-113007823	1.61	Unknown	No
Participant 2	5	Female	Deletion	chr2:111388618-113115995	1.72	Paternal	No
Participant 3	5	Female	Duplication	chr2:111392223-113102565	1.71	Maternal	No
Participant 4	5	Male	Deletion	chr2:111399243-113098686	1.7	Unknown	No
Participant 5	6	Male	Duplication	chr2:111368832-113089106	1.72	Paternal	No
Participant 6	6	Male	Deletion	chr2:111368818-113065741	1.7	Paternal	No
Participant 7	6	Male	Duplication	chr2:111395819-112939215	1.54	Paternal	No
Participant 8	7	Male	Duplication	chr2:111449141-113094793	1.65	Unknown	No
Participant 9	7	Male	Deletion	chr2:111392259-113100014	1.7	De novo	No
Participant 10	7	Male	Deletion	chr2:111426337-113046185	1.62	Paternal	No
Participant 11	8	Female	Deletion	chr2:111406838-113007823	1.6	Unknown	No
Participant 12*	9	Female	Deletion	chr2:111400649-113115980	1.72	Paternal	No
Participant 13	9	Male	Deletion	chr2:111399243-113098686	1.7	Unknown	No
Participant 14	10	Male	Deletion	chr2:111399243-113098686	1.7	Unknown	No
Participant 15	11	Male	Deletion	chr2:111394464-113101432	1.71	De novo	No
Participant 16	11	Female	Deletion	chr2:111392197-113102594	1.71	De novo	No
Participant 17	12	Female	Deletion	chr2:111305538-112746937	1.44	De novo	No
Participant 18*	13	Male	Deletion	chr2:111400649-113115980	1.72	Paternal	8p23.1 dup (MCPH1 only) - classed as VOUS likely pathogenic
Participant 19	13	Male	Deletion	chr2:111399243-113102594	1.7	Unknown	No
Participant 20	13	Male	Deletion	chr2:111395818-113007823	1.61	Unknown	No
Participant 21	13	Female	Deletion	chr2:111399043-113102735	1.7	Inherited	No
Participant 22	14	Male	Deletion	chr2:111330700-113421655	2.09	De novo	No
Participant 23	17	Female	Deletion	chr2:111399243-113098627	1.7	Inherited	No
Participant 24	24	Male	Deletion	chr2:111391616-113103446	1.71	Maternal	No
Participant 25*	42	Male	Deletion	chr2:111400649-113115980	1.72	Unknown	No
* Pt 12 & 18 are the children of Pt 25

## Sheet: Intellectual
ID	Age	Sex	Type	HP:0001263 Global developmental delay	HP:0010522 Dyslexia	HP:0002442 Dyscalculia	Auditory processing disorder	Level of intellectual disability
Participant 1	4	Female	Deletion	-	-	-	-	Average
Participant 2	5	Female	Deletion	+	-	-	-	Average
Participant 3	5	Female	Duplication	+	-	-	-	Borderline
Participant 4	5	Male	Deletion	+	NA	NA	NA	NA
Participant 5	6	Male	Duplication	+	-	-	-	Average
Participant 6	6	Male	Deletion	+	-	-	-	Mild
Participant 7	6	Male	Duplication	+	-	-	-	Severe
Participant 8	7	Male	Duplication	+	-	-	-	Borderline
Participant 9	7	Male	Deletion	+	-	-	-	Mild
Participant 10	7	Male	Deletion	+	-	-	NA	Mild
Participant 11	8	Female	Deletion	+	-	-	-	Mild
Participant 12*	9	Female	Deletion	-	-	-	-	Average
Participant 13	9	Male	Deletion	-	+	-	NA	Average
Participant 14	10	Male	Deletion	-	+	+	-	Borderline
Participant 15	11	Male	Deletion	+	-	-	-	Average
Participant 16	11	Female	Deletion	+	-	-	-	Severe
Participant 17	12	Female	Deletion	+	-	-	-	Mild
Participant 18*	13	Male	Deletion	-	-	-	-	Average
Participant 19	13	Male	Deletion	+	+	-	-	Average
Participant 20	13	Male	Deletion	+	-	-	-	Mild
Participant 21	13	Female	Deletion	+	-	-	+	Severe
Participant 22	14	Male	Deletion	+	+	+	+	Average
Participant 23	17	Female	Deletion	+	NA	NA	NA	Mild
Participant 24	24	Male	Deletion	+	-	-	-	Mild
Participant 25*	42	Male	Deletion	-	-	-	-	Average
* Pt 12 & 18 are the children of Pt 25

## Sheet: Psychiatric & behavioural
ID	Age	Sex	Type	HP:0000729 Autism spectrum disorders	HP:0000739 Anxiety	Mood disorder	HP:0007018 Attention deficit hyperactivity disorder	HP:0100716 Self-injurious behaviour	HP:0000718 Aggressive behaviour	Other psychiatric diagnosis	Mini PAS-ADD or ChA-PAS thresholds met
Participant 1	4	Female	Deletion	-	-	-	-	-	-	NA	None
Participant 2	5	Female	Deletion	-	-	-	-	+	+	NA	Manic episode
Participant 3	5	Female	Duplication	-	+	-	-	-	-	NA	NA
Participant 4	5	Male	Deletion	-	-	-	+	-	-	NA	NA
Participant 5	6	Male	Duplication	-	-	-	+	-	-	NA	NA
Participant 6	6	Male	Deletion	-	-	-	-	+	+	Suspected ADHD	Anxiety, Manic episode, ASD
Participant 7	6	Male	Duplication	-	-	-	-	+	-	Suspected ASD, ADHD	Manic episode, OCD
Participant 8	7	Male	Duplication	+	-	-	+	-	-	NA	NA
Participant 9	7	Male	Deletion	-	-	-	+	-	+	NA	Manic episode
Participant 10	7	Male	Deletion	-	-	-	+	-	-	NA	NA
Participant 11	8	Female	Deletion	-	-	-	-	+	+	NA	NA
Participant 12*	9	Female	Deletion	-	-	-	-	-	-	Suspected ASD	NA
Participant 13	9	Male	Deletion	-	-	-	+	-	-	NA	NA
Participant 14	10	Male	Deletion	-	-	-	-	-	-	NA	NA
Participant 15	11	Male	Deletion	-	-	-	-	+	-	NA	Anxiety, Depressive, ADHD
Participant 16	11	Female	Deletion	+	-	+	-	+	-	NA	Anxiety, Depressive, Manic episode
Participant 17	12	Female	Deletion	-	-	-	-	-	-	NA	NA
Participant 18*	13	Male	Deletion	+	-	-	+	-	-	NA	NA
Participant 19	13	Male	Deletion	-	+	-	+	-	-	NA	NA
Participant 20	13	Male	Deletion	-	-	-	+	-	+	ODD	Anxiety, Manic episode, Psychosis, ADHD, Conduct disorder
Participant 21	13	Female	Deletion	+	-	-	+	-	+	NA	NA
Participant 22	14	Male	Deletion	-	+	-	-	+	-	NA	Anxiety
Participant 23	17	Female	Deletion	-	-	-	+	-	+	NA	NA
Participant 24	24	Male	Deletion	+	-	-	-	+	+	NA	Anxiety, Psychosis
Participant 25*	42	Male	Deletion	+	-	-	-	-	-	NA	NA
* Pt 12 & 18 are the children of Pt 25

## Sheet: Medical
ID	Age	Sex	Type	HP:0001511 Intrauterine growth retardation	HP:0010942 Echogenic intracardiac focus	HP:0001622 Premature birth	HP:0000851 Congenital hypothyroidism	HP:0000695 Natal tooth	HP:0006533 Bronchodysplasia	HP:0002893 Pituitary adenoma	HP:0002119 Ventriculomegaly	HP:0001274 Agenesis of corpus callosum	HP:0002079 Hypoplasia of the corpus callosum	HP:0000238 Hydrocephalus	HP:0000372 Abnormality of the auditory canal	HP:0004452 Abnormality of the middle ear ossicles	HP:0040268 Recurrent infections of the middle ear	HP:0040262 Glue ear	HP:0008513 Bilateral conductive hearing impairment	HP:0000505 Visual impairment	HP:0000646 Amblyopia	HP:0000612 Iris coloboma	HP:0000076 Vesicoureteral reflux	HP:0100279 Ulcerative colitis	HP:0002020 Gastroesophageal reflux	HP:0002021 Pyloric stenosis	HP:0002578 Gastroparesis	HP:0012450 Chronic constipation	HP:0002360 Sleep disturbance	HP:0011675 Arrhythmia	HP:0002121 Absence seizures	HP:0002384 Partial complex seizures	HP:0000034 Hydrocele testis	HP:0001252 Muscular hypotonia	HP:0001382 Joint hypermobility	HP:0005616 Accelerated skeletal maturation	HP:0002650 Scoliosis	HP:0002829 Arthralgia	HP:0001257 Spasticity	HP:0001028 Hemangioma	HP:0000805 Enuresis	HP:0040183 Encopresis	HP:0000958 Dry skin	HP:0000978 Easy bruising	HP:0001385 Hip dysplasia	HP:0001840 Metatarsus adductus	HP:0002136 Broad-based gait	HP:0002591 Polyphagia	HP:0002900 Low blood potassium levels
Participant 1	4	Female	Deletion	-	-	-	-	-	-	-	-	-	-	-	-	-	-	-	-	-	-	+	-	-	-	-	-	-	-	-	-	-	-	-	-	-	-	-	-	-	-	-	-	-	-	-	-	-	-
Participant 2	5	Female	Deletion	-	-	-	-	-	-	-	-	-	-	-	-	-	+	+	-	+	-	-	-	-	+	-	+	+	+	-	-	+	-	-	+	-	-	+	-	-	-	-	-	-	-	-	-	-	-
Participant 3	5	Female	Duplication	-	-	-	-	-	-	-	-	+	-	+	-	-	-	-	-	-	-	-	-	-	-	-	-	-	-	-	-	-	-	-	-	-	-	-	-	-	-	-	-	-	-	-	-	-	-
Participant 4	5	Male	Deletion	-	-	-	NA	-	-	NA	-	-	-	-	-	-	-	NA	-	-	-	-	-	-	-	-	-	+	-	-	-	-	-	-	-	-	-	-	-	-	-	-	-	-	-	-	-	-	-
Participant 5	6	Male	Duplication	-	-	-	-	-	-	-	-	-	-	-	-	-	-	-	-	-	-	-	-	-	-	-	-	-	-	-	-	-	-	-	-	-	-	-	-	-	-	-	-	-	-	-	-	-	-
Participant 6	6	Male	Deletion	-	-	-	-	-	-	-	-	-	-	-	-	-	-	+	-	-	+	-	-	-	-	-	-	+	+	-	-	-	-	-	+	-	-	+	-	-	-	-	-	-	-	-	-	-	-
Participant 7	6	Male	Duplication	+	+	-	-	-	-	-	-	-	-	-	-	-	+	+	-	-	-	-	-	-	-	-	-	-	+	-	-	-	-	+	-	-	-	-	-	-	-	-	-	-	-	-	+	-	-
Participant 8	7	Male	Duplication	-	-	-	-	-	-	-	-	-	-	-	-	-	-	-	-	-	-	-	-	-	-	-	-	-	-	-	-	-	-	-	-	-	-	-	-	-	-	-	-	-	-	-	-	-	-
Participant 9	7	Male	Deletion	-	-	+	-	-	-	-	+	-	-	+	+	-	+	+	-	-	-	-	-	-	-	-	-	-	-	-	-	-	+	+	-	-	-	-	-	-	-	-	-	-	-	-	-	-	-
Participant 10	7	Male	Deletion	-	-	-	-	-	-	-	+	-	+	-	-	-	NA	-	-	-	-	-	-	-	-	+	-	-	-	-	-	-	-	+	-	+	+	-	+	-	-	-	-	-	-	-	-	-	-
Participant 11	8	Female	Deletion	-	-	-	-	-	-	-	-	-	-	-	-	-	-	-	-	-	-	-	-	-	-	-	-	-	-	-	-	-	-	-	-	-	-	-	-	-	-	-	-	-	-	-	-	-	-
Participant 12*	9	Female	Deletion	-	-	-	-	-	-	-	-	-	-	-	NA	-	-	-	-	-	-	-	-	-	-	-	-	-	-	-	-	-	-	-	-	-	-	-	-	-	-	-	-	-	-	-	-	-	-
Participant 13	9	Male	Deletion	-	-	-	NA	+	-	NA	-	-	-	NA	-	-	+	NA	-	-	-	-	-	-	+	-	NA	-	+	-	-	-	-	-	-	-	-	-	-	+	-	-	-	-	-	-	-	+	-
Participant 14	10	Male	Deletion	-	-	+	-	-	+	-	-	-	-	-	NA	-	-	-	-	-	-	-	-	-	-	-	-	-	+	-	-	-	-	-	-	-	-	-	-	-	-	-	-	-	-	-	-	-	-
Participant 15	11	Male	Deletion	-	-	-	+	-	-	-	-	-	-	-	-	-	-	+	-	-	-	-	+	+	-	-	-	-	+	-	-	-	-	+	+	-	-	+	-	+	-	-	-	-	-	-	-	-	-
Participant 16	11	Female	Deletion	-	-	-	-	-	-	+	-	-	-	-	-	-	-	-	-	-	-	-	-	-	+	-	-	-	-	-	+	-	-	+	-	-	-	-	-	-	-	-	-	-	-	-	-	-	+
Participant 17	12	Female	Deletion	-	-	-	-	-	-	-	-	-	-	-	-	-	-	-	-	-	-	-	-	-	-	-	-	-	-	-	-	-	-	+	+	-	-	-	-	-	-	-	-	-	+	-	-	-	-
Participant 18	13	Male	Deletion	-	-	-	-	-	-	-	-	-	-	-	NA	-	-	+	-	-	-	-	-	-	-	-	-	-	-	-	-	-	-	-	-	-	-	+	-	-	-	-	-	-	-	-	-	-	-
Participant 19	13	Male	Deletion	-	-	-	-	-	-	-	-	-	-	-	-	-	-	-	-	-	-	-	-	-	-	-	-	-	-	-	-	-	-	-	-	-	-	-	-	-	-	-	-	-	-	-	-	-	-
Participant 20	13	Male	Deletion	-	-	-	-	-	-	-	-	-	-	-	-	+	-	+	+	-	-	-	-	-	-	-	-	-	-	-	-	-	-	-	-	-	-	+	-	-	-	-	-	-	-	+	-	-	-
Participant 21	13	Female	Deletion	+	-	-	-	-	-	-	-	-	-	-	+	-	-	+	+	-	-	-	-	-	-	-	-	-	-	-	-	-	-	+	-	-	-	-	-	-	+	+	+	-	-	-	-	-	-
Participant 22	14	Male	Deletion	-	-	-	-	-	-	-	-	-	-	-	-	-	-	+	-	-	-	-	-	-	+	-	-	-	-	+	-	-	-	-	-	-	-	-	-	-	-	-	-	+	-	-	-	-	-
Participant 23	17	Female	Deletion	-	-	-	-	-	-	-	-	-	-	-	-	-	-	NA	-	-	-	-	-	-	-	-	-	-	+	-	-	-	-	-	-	-	-	-	-	-	-	-	-	-	-	-	-	-	-
Participant 24	24	Male	Deletion	-	-	+	-	-	-	-	-	-	-	-	-	-	+	-	-	-	-	-	+	-	-	-	-	-	-	-	-	-	-	-	-	-	-	-	-	-	-	-	-	-	-	-	-	-	-
Participant 25	42	Male	Deletion	-	-	-	-	-	-	-	-	-	-	-	-	-	-	+	-	-	-	-	-	-	-	-	-	-	-	-	-	-	-	-	+	-	-	+	-	-	-	-	-	-	-	-	-	-	-
Totals				2	1	3	1	1	1	1	2	1	1	2	2	1	5	10	2	1	1	1	2	1	4	1	1	3	7	1	1	1	1	7	5	1	1	6	1	2	1	1	1	1	1	1	1	1	1
* Pt 12 & 18 are the children of Pt 25
[truncated: 4 more columns]

## Sheet: Dysmorphology
ID	Age	Sex	Type	HP:0000929 Abnormality of the skull	HP:0002007 Frontal bossing	HP:0000252 Microcephaly	HP:0000256 Macrocephaly	HP:0004482 Relative macrocephaly	HP:0001357 Plagiocephaly	HP:0000268 Dolichocephaly	HP:0000348 High forehead	HP:0000294 Low anterior hairline	HP:0009890 High anterior hairline	HP:0000324 Facial asymmetry	HP:0001999 Abnormal facial shape	HP:0000325 Triangular face	HP:0000275 Narrow face	HP:0000311 Round face	HP:0000582 Upslanted palpebral fissure	HP:0000316 Hypertelorism	HP:0000601 Hypotelorism	HP:0000486 Strabismus	HP:0000286 Epicanthus	HP:0000453 Choanal atresia	HP:0005280 Depressed nasal bridge	HP:0000431 Wide nasal bridge	HP:0000455 Broad nasal tip	HP:0000414 Bulbous nose	HP:0003196 Short nose	HP:0000288 Abnormality of the philtrum	HP:0000343 Long philtrum	HP:0010763 Low insertion of columella	HP:0000463 Anteverted nares	HP:0000400 Macrotia	HP:0010808 Protruding tongue	HP:0000160 Narrow mouth	HP:0000347 Micrognathia	HP:0000369 Low set ears	HP:0000768 Pectus carinatum	HP:0004279 Short hands	HP:0001169 Broad palm	HP:0004209 Clinodactyly of the 5th finger	HP:0001182 Tapered finger	HP:0001773 Short feet	HP:0001769 Broad foot	Other_dysmorphology
Participant 1	4	Female	Deletion	-	-	-	-	-	-	-	-	-	-	-	-	-	-	-	-	-	-	-	-	-	-	-	-	-	-	-	-	-	-	-	-	-	-	-	-	-	-	-	-	-	-
Participant 2	5	Female	Deletion	-	-	-	-	-	-	-	-	-	-	-	-	-	-	-	-	+	-	-	-	-	+	-	-	-	-	-	-	-	-	-	-	-	-	-	-	-	-	-	-	-	-	Facial cyst
Participant 3	5	Female	Duplication	+	-	-	-	-	+	-	-	-	-	-	-	+	-	-	-	-	-	+	-	-	-	-	-	-	-	-	-	-	-	-	-	-	-	-	-	-	-	-	-	-	-
Participant 4	5	Male	Deletion	-	-	-	-	-	-	-	-	-	-	-	-	-	-	-	-	+	-	-	-	-	+	-	-	-	-	-	-	-	-	+	-	-	-	-	+	-	-	-	-	-	-
Participant 5	6	Male	Duplication	-	-	-	-	-	-	-	-	-	-	-	-	-	-	-	-	-	-	-	-	-	-	-	-	-	-	-	-	-	-	-	-	-	-	-	-	-	-	-	-	-	-	Increased body weight & tall stature
Participant 6	6	Male	Deletion	-	-	-	-	-	-	-	-	-	-	-	-	-	-	-	-	-	-	-	-	-	-	-	-	-	-	-	-	-	-	-	-	-	-	-	-	-	-	-	-	-	-
Participant 7	6	Male	Duplication	+	+	-	-	-	-	-	-	-	-	-	-	-	-	-	-	-	+	+	-	-	-	-	-	-	-	-	-	-	-	-	-	-	-	+	-	-	-	-	-	-	-
Participant 8	7	Male	Duplication	+	-	-	-	-	-	-	+	-	-	-	-	-	-	-	+	-	-	-	-	-	-	-	-	-	-	-	-	-	-	-	-	-	-	-	-	-	-	-	-	-	-
Participant 9	7	Male	Deletion	-	-	-	+	-	-	-	-	-	-	-	-	-	-	-	-	-	-	+	-	-	-	-	-	-	-	-	+	-	-	+	-	-	-	-	-	-	-	-	-	-	-	Facial cyst
Participant 10	7	Male	Deletion	+	+	-	+	-	-	+	-	-	-	-	-	-	-	-	+	+	-	-	-	-	+	-	-	-	+	+	-	-	-	-	-	+	+	-	-	-	+	-	-	-	+
Participant 11	8	Female	Deletion	+	-	-	+	-	-	-	-	-	-	-	+	-	-	-	-	-	-	-	-	+	-	-	-	-	-	-	-	-	-	-	-	-	-	-	-	-	-	-	-	-	-
Participant 12*	9	Female	Deletion	-	-	-	-	-	-	-	-	-	-	-	-	-	-	+	-	-	-	-	-	-	-	+	-	-	-	-	-	+	-	-	-	-	-	-	NA	-	-	-	-	-	-
Participant 13	9	Male	Deletion	-	-	-	-	-	-	-	-	-	-	-	-	-	-	-	-	-	-	-	-	-	+	-	-	-	-	-	-	-	-	-	-	-	-	-	-	-	-	-	-	-	-
Participant 14	10	Male	Deletion	-	-	-	+	-	-	-	-	-	-	-	-	-	-	-	-	-	-	-	-	-	-	-	-	-	-	-	-	-	-	+	-	-	-	-	-	-	-	-	-	-	-
Participant 15	11	Male	Deletion	-	-	-	-	-	-	-	-	-	-	-	-	-	-	-	-	-	-	-	-	-	-	-	-	-	-	-	-	-	-	+	-	-	-	-	-	-	-	-	-	-	-
Participant 16	11	Female	Deletion	-	-	+	-	-	-	-	-	-	-	+	-	-	-	-	+	-	-	-	-	-	-	-	-	-	-	-	-	-	-	+	+	-	-	-	+	-	-	-	-	-	-
Participant 17	12	Female	Deletion	-	-	-	-	-	-	-	-	-	-	-	-	-	-	-	-	-	-	-	-	-	-	-	-	-	-	-	-	-	+	-	-	-	-	-	-	-	-	-	-	-	-
Participant 18*	13	Male	Deletion	-	-	-	-	-	-	-	-	-	+	-	-	-	-	-	-	-	-	-	-	-	-	-	+	-	-	-	-	-	-	-	-	-	-	-	-	-	-	-	-	-	-
Participant 19	13	Male	Deletion	-	-	-	-	+	-	-	-	-	-	-	-	-	-	-	-	+	-	-	-	-	-	-	-	-	-	-	-	-	-	-	-	-	-	-	-	-	-	-	-	-	-
Participant 20	13	Male	Deletion	-	-	+	-	-	-	-	-	-	-	-	-	+	-	-	-	-	-	-	-	-	-	-	-	-	-	-	+	-	-	+	-	-	+	+	-	-	-	+	+	-	-
Participant 21	13	Female	Deletion	-	-	-	-	-	-	-	-	+	-	-	-	-	-	+	+	-	-	-	+	-	-	+	-	+	-	-	-	-	-	-	-	-	-	-	-	+	-	-	-	+	-
Participant 22	14	Male	Deletion	-	-	-	-	-	-	-	-	-	-	-	-	-	-	-	-	-	-	-	-	-	-	-	-	-	-	-	-	-	-	-	-	-	-	-	-	-	-	-	-	-	-
Participant 23	17	Female	Deletion	-	-	-	-	-	-	-	-	-	-	-	-	-	-	-	-	-	-	-	-	-	-	-	-	-	-	-	-	-	-	-	-	-	-	-	-	-	-	-	-	-	-	Mildly obese
Participant 24	24	Male	Deletion	+	-	-	-	-	-	-	-	-	-	-	-	-	-	-	-	-	-	-	-	-	-	-	-	-	-	-	-	-	-	-	-	-	-	-	-	-	-	-	-	-	-
Participant 25*	42	Male	Deletion	-	-	-	-	-	-	-	-	-	+	-	-	-	+	-	-	-	-	+	-	-	-	-	+	-	-	-	-	-	-	-	-	-	-	-	NA	-	-	-	-	-	-
Totals				6	2	2	4	1	1	1	1	1	2	1	1	2	1	2	4	4	1	4	1	1	4	2	2	1	1	1	2	1	1	7	1	1	2	3	2	1	1	1	1	1	1
* Pt 12 & 18 are the children of Pt 25
