# Supplementary material for: Delineating the psychiatric and behavioral phenotype of recurrent 2q13 deletions and duplications
Source: Am J Med Genet B Neuropsychiatr Genet. 2018 Mar 31;177(4):397–405. doi: 10.1002/ajmg.b.32627 (PMC6001478; doi:10.1002/ajmg.b.32627)
Supplement: Supplementary file 2 — Supporting Information Table II [file AJMG-177-397-s002.xlsx]

## Sheet: Deletion
Supplementary Table II Summary of CNVs and clinical features in 54 patients with 2q13 deletions
Publication #Patient ID in manuscript	Present #1	Present #2	Present #4	Present #6	Present #9	Present #10	Present #11	Present #12	Present #13	Present #14	Present #15	Present #16	Present #17	Present #18	Present #19	Present #20	Present #21	Present #22	Present #23	Present #24	Present #25	Hladilkova2015 #1	Hladilkova2015 #2	Vuillaume2014 #2026	Roberts2014	Russell2014 #1	Russell2014 #2	Costain2013 #8	Cooper2011 #251377	Cooper2011 #9894411	Cooper2011 #9893921	Cooper2011 #9892734	Cooper2011 #9887975	Cooper2011 #9887950	Cooper2011 #9886256	Cooper2011 #9885572	Cooper2011 #9883850	Cooper2011 #9883704	Cooper2011 #9908137	Cooper2011 #9899071	Cooper2011 #9893017	Yu2011 #1	Yu2012 #2	Yu2012 #3	Yu2012 #4	Rudd2009 #5	Rudd2009 #6	Rudd2009 #7	Bisgaard2007 #1
Sex	Female	Female	Male	Male	Male	Male	Female	Female	Male	Male	Male	Female	Female	Male	Male	Male	Female	Male	Female	Male	Male	Female	Male	N/A	Male	Female	Male	N/A	Male	N/A	N/A	N/A	N/A	N/A	N/A	N/A	N/A	N/A	N/A	N/A	N/A	Female	Male	Female	Male	N/A	N/A	N/A	Male
Age at assessment (years)	4	5	5	6	7	7	8	9	9	10	11	11	12	13	13	13	13	14	17	24	42	4	12	N/A	2	N/A	N/A	N/A	N/A	N/A	N/A	N/A	N/A	N/A	N/A	N/A	N/A	N/A	N/A	N/A	N/A	2	4	6	1	N/A	N/A	N/A	4
Related individuals								Sibling of Pt 18, daughter of Pt 25						Sibling of Pt12, son of Pt 25							Father of Pt 12 & 18																												Sibling of Pt2
Coordinates, bp (hg19)	111395818-113007823	111388618-113115995	111399243-113098686	111368818-113065741	111392259-113100014	111426337-113046185	111406838-113007823	111400649-113115980	111399243-113098686	111399243-113098686	111394464-113101432	111392197-113102594	111305538-112746937	111400649-113115980	111399243-113102594	111395818-113007823	111399043-113102735	111330700-113421655	111399243-113098627	111391616-113103446	111400649-113115980	111415137-113194067	110980342-113007823	111399243-113102594	111295001-113112845	111442130- 113065779	112592087- 113937615	111388632-113115992	111426337-113046185	111398266-113101492	111398266-113101492	111398266-113101492	111398266-113101492	111398266-113101492	111398266-113101492	111398266-113101492	111398266-113101492	111398266-113101492	111414936-113055152	111415136-113055013	111415136-113055013	111392197-113102594	111392197-113102594	111392197-113102594	111392197-113102594	111442130-113065779	111442130-113065779	111442130-113065779	111439469-113060272
Size (Mb)	1.61	1.72	1.7	1.7	1.7	1.62	1.6	1.72	1.7	1.7	1.71	1.71	1.44	1.72	1.7	1.61	1.7	2.09	1.7	1.71	1.72	1. 8	2	1.7	2	1.62	1.35	1.73	1.62	1.7	1.7	1.7	1.7	1.7	1.7	1.7	1.7	1.7	1.64	1.64	1.64	1.71	1.71	1.71	1.71	1.62	1.62	1.62	1.62
Inheritance	Unknown	Paternal	Unknown	Paternal	De novo	Paternal	Unknown	Paternal	Unknown	Unknown	De novo	De novo	De novo	Paternal	Unknown	Unknown	Inherited	De novo	Inherited	Maternal	Unknown	Maternal	N/A	Maternal	N/A	Maternal	N/A	N/A	N/A	Paternal	N/A	Maternal	N/A	De novo	Maternal	N/A	N/A	N/A	Maternal	N/A	De novo	Maternal	N/A	Maternal	Paternal	N/A	Paternal	N/A	Maternal
Other CNVs	No	No	No	No	No	No	No	No	No	No	No	No	No	8p23.1 dup (MCPH1) - VOUS likely pathogenic	No	No	No	No	No	No	No	-	-	N/A	N/A	-	-	N/A	-	N/A	N/A	N/A	N/A	N/A	N/A	N/A	N/A	N/A	N/A	N/A	N/A	Gain 2p22, maternal	-	Gain 22q11.21, paternal	-	-	-	Unbalanced translocation	-
Clinical features:
DD/ID	-	+	+	+	+	+	+	-	-	+	+	+	+	-	+	+	+	+	+	+	-	+	-	N/A	+	N/A	N/A	-	+	+	+	N/A	+	N/A	N/A	+	+	N/A	N/A	+	N/A	-	N/A	N/A	+	N/A	+	N/A	+
ASDs	-	-	-	-	-	-	-	-	-	-	-	+	-	+	-	-	+	-	-	+	+	N/A	+	N/A	N/A	N/A	N/A	-	N/A	N/A	N/A	N/A	N/A	N/A	N/A	N/A	N/A	N/A	N/A	N/A	+	N/A	+	+	-	N/A	N/A	N/A	N/A
ADHD	-	-	+	-	+	+	-	-	+	-	-	-	-	+	+	+	+	-	+	-	-	N/A	+	N/A	N/A	N/A	N/A	N/A	N/A	N/A	N/A	N/A	N/A	N/A	N/A	N/A	N/A	N/A	N/A	N/A	N/A	N/A	+	+	-	N/A	N/A	N/A	N/A
Dysmorphic features	-	+	+	-	+	+	+	+	+	+	+	+	+	+	+	+	+	-	-	+	+	+	+	N/A	+	+	N/A	N/A	+	N/A	+	+	N/A	N/A	N/A	+	N/A	N/A	N/A	N/A	N/A	+	-	-	-	N/A	+	+	+
Heart defect	-	-	-	-	-	-	-	-	-	-	-	-	-	-	-	-	-	+	-	-	-	-	-	N/A	N/A	+	+	-	N/A	N/A	N/A	N/A	N/A	+	N/A	N/A	N/A	N/A	N/A	+	N/A	+	N/A	N/A	N/A	+	N/A	+	N/A
Hypotonia	-	-	-	-	+	+	-	-	-	-	+	+	+	-	-	-	+	-	-	-	-	-	-	N/A	N/A	N/A	N/A	N/A	N/A	N/A	N/A	N/A	+	N/A	N/A	N/A	N/A	+	N/A	N/A	N/A	-	+	+	+	N/A	N/A	+	+
Seizures	-	+	-	-	-	-	-	-	-	-	-	+	-	-	-	-	-	-	-	-	-	+	-	N/A	N/A	N/A	N/A	-	N/A	N/A	N/A	N/A	N/A	N/A	N/A	N/A	+	N/A	N/A	N/A	N/A	N/A	+	N/A	N/A	+	N/A	N/A	+
Macrocephaly	-	-	-	-	+	+	+	-		+	-	-	-	-	+	-	-	-	-	-	-	-	-	N/A	-	N/A	N/A	N/A	+	N/A	N/A	N/A	N/A	N/A	N/A	N/A	N/A	N/A	N/A	N/A	N/A	+	-	+	+	N/A	N/A	-	-
Microcephaly	-	-	-	-	-	-	-	-	-	-	-	+	-	-	-	+	-	-	-	-	-	+	-	N/A	+	N/A	N/A	N/A	-	N/A	N/A	N/A	N/A	N/A	N/A	N/A	N/A	N/A	N/A	N/A	N/A	-	-	-	-	N/A	N/A	+	-
Microphallus			-	-	-	-			-	-	-			-	-	-		-		-	-		-	N/A	N/A		N/A	N/A	N/A	N/A	N/A	N/A	N/A	N/A	N/A	N/A	N/A	N/A	N/A	N/A	N/A		+		+	N/A	N/A	+	N/A
Other	Iris coloboma	Self-injurious behaviour; Aggressive behaviour; Recurrent infections of the middle ear; Glue ear; Visual impairment; Gastroesophageal reflux; Gastroparesis; Chronic constipation; Sleep disturbance; Partial complex seizures; Joint hypermobility; Arthralgia; Dermoid cyst	Chronic constipation	Self-injurious behaviour; Aggressive behaviour; Glue ear; Amblyopia; Chronic constipation; Sleep disturbance; Joint hypermobility; Arthralgia	Aggressive behaviour; Premature birth; Ventriculomegaly; Hydrocephalus; Abnormality of the auditory canal; Recurrent infections of the middle ear; Glue ear; Hydrocele testis; Muscular hypotonia; Dermoid cyst	Ventriculomegaly; Hypoplasia of the corpus callosum; Pyloric stenosis; Muscular hypotonia; Accelerated skeletal maturation; Scoliosis; Spasticity	Self-injurious behaviour; Aggressive behaviour		Dyslexia; Natal tooth; Recurrent infections of the middle ear; Gastroesophageal reflux; Sleep disturbance; Hemangioma; Polyphagia	Dyslexia; Dyscalculia; Premature birth; Bronchodysplasia; Sleep disturbance; Tibial metaphyseal osteoarthritis (at 9 y-o)	Self-injurious behaviour; Congenital hypothyroidism; Glue ear; Vesicoureteral reflux; Ulcerative colitis; Sleep disturbance; Muscular hypotonia; Joint hypermobility; Arthralgia; Hemangioma; Recurrent neonatal infections	Mood disorder; Self-injurious behaviour; Pituitary adenoma; Gastroesophageal reflux; Absence seizures; Muscular hypotonia; Low blood potassium levels	Muscular hypotonia; Joint hypermobility; Hip dysplasia	Glue ear; Arthralgia	Dyslexia; Anxiety disorder	Oppositional Defiant Disorder; Aggressive behaviour; Abnormality of the middle ear ossicles; Glue ear; Bilateral conductive hearing impairment; Arthralgia; Metatarsus adductus; Rectal prolapse	Auditory processing disorder; Aggressive behaviour; Intrauterine growth retardation; Abnormality of the auditory canal; Glue ear; Bilateral conductive hearing impairment; Muscular hypotonia, Enuresis, Encopresis, Dry skin	Dyslexia; Dyscalculia; Auditory processing disorder; Anxiety disorder; Self-injurious behaviour; Glue ear; Gastroesophageal reflux; Easy bruising; Arrhythmia; Small hole in heart (no treatment, surveillance ongoing)	Aggressive behaviour; Sleep disturbance	Self-injurious behaviour; Aggressive behaviour; Premature birth; Recurrent infections of the middle ear; Vesicoureteral reflux	Glue ear; Joint hypermobility; Arthralgia			Syndromic obesity		Hypertonia; reduced flexibility of large joints	Hypospadias	Schizophrenia	Skeletal abnormalities; microstomia; pyloric stenosis					Intrauterine growth restriction	Persistent open anterior fontanelle			Breast milk and milk formula intolerance; vomiting	Frontal Lobe Syndrome				Abnormal EEG; obesity; sleep apnea	Poor coordination	Large stature; skeletal abnormalities; cerbral molar tooth malformation	Sleep apnea		Intrauterine growth restriction; corpus callosum agenesi; apnea; esophageal atresia; inguinal hernia
N/A, information not available; Pt, participant, Open field, not applicable; -, feature absent; +, feature present
[truncated: 6 more columns]

## Sheet: Duplication
Supplementary Table II Summary of CNVs and clinical features in 23 patients with 2q13 duplications
Publication #Patient ID in manuscript	Present #3	Present #5	Present #7	Present #8	Rudd2009 #3	Rudd2009 #4	Cooper2011 #9882799	Cooper2011 #9887419	Cooper2011 #9886105	Cooper2011 #9907637	Cooper2011 #9901189	Cooper2011 #9890489	Cooper2011 #254017	Cooper2011 #250127	Riley2015 #12	Yu2012 #5	Roberts2014	Costain2014 #AIII-2	Costain2014 #BII-2	Costain2014 #AIII-1	Costain2014 #AIII-3	Costain2014 #AII-2	Costain2014 #AII-4	TOTAL
Sex	Female	Male	Male	Male	N/A	N/A	N/A	N/A	N/A	N/A	N/A	N/A	Female	Female	Male	Male	Female	Male	Male	Male	Male	Female	Female
Age at assessment (years)	5	6	6	7	N/A	N/A	N/A	N/A	N/A	N/A	N/A	N/A	<1	4	8	6	3	30	70	32	29	56	55
Related individuals																		Sibling of AIII-1 and AIII3, son of AII-4, and nephew of AII-2		Sibling of AIII-2 and AIII-3, son of AII-4, and nephew of AII-2	Sibling of AIII-1 and AIII-2, son of AII-4, and nephew of AII-2	Aunt of AIII-1, AIII-2, AIII-3 and sibling of AII-4	Mother of AIII-1, AIII-2, AIII-3 and sibling of AII-2
Coordinates, bp (hg19)	111392223-113102565	111368832-113089106	111395819-112939215	111449141-113094793	111442130-113065779	111442130-113065779	109508358-115210392	111398266-113101492	111398266-113101492	111414936-113055152	111415136-113055013	111415136-113055013	111368891-113065720	111426338-113046185	111442131–113065779	111392197-113102594	111387866-113162806	111388632-112115992	111388632-113115992	111388632-113115992	111388632-113115993	111388632-113115994	111388632-113115995
Size (Mb)	1.71	1.72	1.54	1.65	1.62	1.62	6.05	1.7	1.7	1.64	1.64	1.64	1.7	1.62	1.62	1.71	1.8	1.73	1.73	1.73	2.73	3.73	4.73
Inheritance	Maternal	Paternal	Paternal	Unknown	Paternal	Paternal	Unknown	Unknown	Unknown	Paternal	Maternal	Unknown	Unknown	Inherited	Maternal	Unknown	Paternal	Maternal	Unknown	Maternal	Maternal	Unknown	Unknown
Other CNVs	No	No	No	No	-	-	N/A	N/A	N/A	N/A	N/A	N/A	N/A	N/A	N/A	-	N/A	9p24 deletion	3p21 duplication	-	9p24 deletion	-	-
DD/ID	+	+	+	+	+	+	+	N/A	+	+	+	+	N/A	+	+	+	N/A	-	-	-	-	-	-	14/20
ASDs	-	-	-	+	N/A	N/A	N/A	+	N/A	N/A	N/A	N/A	N/A	N/A	-	N/A	N/A	-	-	-	-	-	-	2/12
ADHD	-	+	-	+	N/A	+		N/A	N/A	N/A	N/A	N/A	N/A	N/A	N/A	N/A	N/A	N/A	N/A	N/A	N/A	N/A	N/A	3/5
Dysmorphic features	+	-	+	+	+	+	N/A	+	N/A	+	+	N/A	N/A	N/A	+	N/A	N/A	N/A	N/A	N/A	N/A	N/A	N/A	9/10
Heart defect	-	-	-	-	N/A	-	N/A	N/A	N/A	N/A	N/A	N/A	N/A	N/A	N/A	N/A	N/A	N/A	N/A	N/A	N/A	N/A	N/A	0/5
Hypotonia	-	-	+	-	+	-	N/A	N/A	N/A	N/A	N/A	N/A	N/A	N/A	N/A	+	N/A	N/A	N/A	N/A	N/A	N/A	N/A	3/7
Seizures	-	-	-	-	N/A	N/A	N/A	N/A	N/A	N/A	N/A	N/A	N/A	N/A	N/A	N/A	N/A	-	-	-	-	-	-	0/10
Macrocephaly	-	-	-	-	N/A	N/A	N/A	N/A	N/A	N/A	N/A	N/A	-	-	N/A	N/A	+	N/A	N/A	N/A	N/A	N/A	N/A	1/7
Microcephaly	-	-	-	-	N/A	N/A	N/A	N/A	N/A	N/A	N/A	N/A	+	+	N/A	N/A	-	N/A	N/A	N/A	N/A	N/A	N/A	2/7
Microphallus		-	-	-	N/A	N/A	N/A	N/A	N/A	N/A	N/A	N/A	N/A	N/A	N/A	N/A	N/A	N/A	N/A	N/A	N/A	N/A	N/A	0/3
Other	Anxiety disorder; Agenesis of corpus callosum; Hydrocephalus		Self-injurious behaviour; Intrauterine growth retardation; Echogenic intracardiac focus; Recurrent infections of the middle ear; Glue ear; Sleep disturbance; Muscular hypotonia; Broad-based gait; Arachnoid cyst; Bilateral antenatal renal pelvic dilation	Mild citrullinemia type I	Congenital hypomyelinating neuropathy; Retinitis pigmentosa; bilateral cryptorchidism	Apraxia; anxiety; Tourette syndrome; Primary IgG-2 subclass deficiency; mild unilateral sensorineural hearing loss							Cleft palate, slender build	Hydrocephalus/large ventricles; non-specific; hypoglycaemia		Plagiocephaly; hypospadias	Obesity	Schizophrenia; obsessive compulsive disorder; trichotillomania; vertigo; sleep disturbances; learning difficulties	Schizophrenia; sleep disturbances	Major mood and/or anxiety disorder; vertigo; sleep disturbances	Major mood and/or anxiety disorder; trichotillomania; sleep disturbances; learning difficulties	Psychotic disorder; trichotillomania; sleep disturbances; learning difficulties	Major mood and/or anxiety disorder; obsessive compulsive disorder; sleep disturbances; learning difficulties
N/A, information not available; Pt, participant, Open field, not applicable; -, feature absent; +, feature present
